# Supplementary material for: Old Methods, New Insights: Reviewing Concepts on the Ecology of Trypanosomatids and Bodo sp. by Improving Conventional Diagnostic Tools
Source: Pathogens. 2023 Jan 2;12(1):71. doi: 10.3390/pathogens12010071 (PMC9864408; doi:10.3390/pathogens12010071)
Supplement: Supplementary file 1 [file pathogens-12-00071-s001.zip › Table S1.xlsx]

## Sheet: Table S1
Table S1. Molecular characterization of kinetoplastids from positive bats diagnosed through the hemoculture (first aliquot, isolate and sediment samples) and/or blood clot. The characterization targeting 18S SSU rDNA was based on [32,33], with the exception of samples marked with *, which were based on [34]. LBT 7091, originally described as Tonatia saurophila by dos Santos et al. [30], is curren…
Voucher	Coltryp no.	Bat species	Locality	First aliquot	GenBank accession no.	Reference	Isolate/Sediment	GenBank accession no.	Reference	Blod Clot	GenBank accession	Reference
LBT 10097		Artibeus lituratus	Fiocruz Atlantic Forest Biological Station				Negative			Bodo sp.	OP104266	present data
RM 872		Sturnira lilium	Guapiaçu Ecological Reserve				Negative			C. mellificae	MW618890	Alves et al. 2021
EM 69		Carollia perspicillata	Guaribas Biological Reserve				Negative			C. mellificae	MW618883	Alves et al. 2021
EM 41		Artibeus planirostris	Guaribas Biological Reserve				Negative			T. c. marinkellei	OP104267	present data
EM 43		Artibeus planirostris	Guaribas Biological Reserve				Negative			T. c. marinkellei	MW618878	Alves et al. 2021
EM 51		Artibeus planirostris	Guaribas Biological Reserve				Negative			T. c. marinkellei	MW618879	Alves et al. 2021
LBT 6577		Carollia perspicillata	Seringal Cachoeira				Negative			T. c. marinkellei	MW618912	Alves et al. 2021
LBT 7117		Phyllostomus hastatus	Seringal Cachoeira				Negative			T. c. marinkellei	MW618925	Alves et al. 2021
LBT 7481		Carollia perspicillata	Fiocruz Atlantic Forest Biological Station				Negative			T. dionisii	OP104268	present data
LBT 8996		Myotis riparius	Fiocruz Atlantic Forest Biological Station				Negative			T. dionisii	OP104269	present data
EM 767		Platyrrhinus lineatus	Guaribas Biological Reserve				Negative			T. lainsoni	MH411659	Rodrigues et al. 2019
EM 776		Artibeus planirostris	Guaribas Biological Reserve				Negative			T. lainsoni	MH411660	Rodrigues et al. 2019
LBT 11220		Chrotopterus auritus	Campos Gerais National Park				Negative			T. rangeli A	OP104270	present data
RM 883		Desmodus rotundus	Guapiaçu Ecological Reserve				Negative			T. sp. Neobat 1	MW618892	Alves et al. 2021
RM 890		Desmodus rotundus	Guapiaçu Ecological Reserve				Negative			T. sp. Neobat 1	MW618895	Alves et al. 2021
LBT 6576		Sturnira tildae	Seringal Cachoeira				Negative			T. sp. Neobat 1	OP104271	present data
LBT 7112		Phyllostomus discolor	Seringal Cachoeira				Negative			T. sp. Neobat 1	OP104272	present data
LBT 9060		Tonatia bidens	Fiocruz Atlantic Forest Biological Station				Negative			T. sp. Neobat 1	OP104273	present data
LBT 10079		Artibeus fimbriatus	Fiocruz Atlantic Forest Biological Station				Negative			T. sp. Neobat 1	OP104274	present data
LBT 10096		Tonatia bidens	Fiocruz Atlantic Forest Biological Station				Negative			T. sp. Neobat 1	OP104275	present data
LBT 10850		Artibeus fimbriatus	Fiocruz Atlantic Forest Biological Station				Negative			T. sp. Neobat 1	OP104276	present data
EM 696		Artibeus lituratus	Guaribas Biological Reserve				Negative			T. sp. Neobat 2	OP104277	present data
EM 772		Artibeus planirostris	Guaribas Biological Reserve				Negative			T. sp. Neobat 2	MH411063	Rodrigues et al. 2019
EM 777		Artibeus lituratus	Guaribas Biological Reserve				Negative			T. sp. Neobat 2	MH411064	Rodrigues et al. 2019
EM 788		Artibeus planirostris	Guaribas Biological Reserve				Negative			T. sp. Neobat 2	MH411065	Rodrigues et al. 2019
RM 874		Artibeus lituratus	Guapiaçu Ecological Reserve				Negative			T. sp. Neobat 3	MH556911	Rodrigues et al. 2019
RM 878		Artibeus lituratus	Guapiaçu Ecological Reserve				Negative			T. sp. Neobat 3	MH411068	Rodrigues et al. 2019
LBT 6877		Artibeus lituratus	Guapiaçu Ecological Reserve				Negative			T. sp. Neobat 3	MW618899	Alves et al. 2021
LBT 7120		Artibeus lituratus	Guapiaçu Ecological Reserve				Negative			T. sp. Neobat 3	MW618900	Alves et al. 2021
LBT 7445		Artibeus lituratus	Guapiaçu Ecological Reserve				Negative			T. sp. Neobat 3	OP104278	present data
EM 700		Artibeus planirostris	Guaribas Biological Reserve				Negative			T. sp. Neobat 3	MW618885	Alves et al. 2021
EM 716		Artibeus lituratus	Guaribas Biological Reserve				Negative			T. sp. Neobat 3	MH411062	Rodrigues et al. 2019
EM 719		Artibeus lituratus	Guaribas Biological Reserve				Negative			T. sp. Neobat 3	MH556910	Rodrigues et al. 2019
EM 739		Artibeus lituratus	Guaribas Biological Reserve				Negative			T. sp. Neobat 3	MH411066	Rodrigues et al. 2019
EM 774		Artibeus planirostris	Guaribas Biological Reserve				Negative			T. sp. Neobat 3	OP104279	present data
RM 876		Carollia perspicillata	Guapiaçu Ecological Reserve				Negative			T. sp. Neobat 4	MH411067	Rodrigues et al. 2019
RM 881		Carollia perspicillata	Guapiaçu Ecological Reserve				Negative			T. sp. Neobat 4	MW618891	Alves et al. 2021
RM 887		Carollia perspicillata	Guapiaçu Ecological Reserve				Negative			T. sp. Neobat 4	MW618894	Alves et al. 2021
LBT 6870		Carollia perspicillata	Guapiaçu Ecological Reserve				Negative			T. sp. Neobat 4	MW618896	Alves et al. 2021
LBT 6871		Carollia perspicillata	Guapiaçu Ecological Reserve				Negative			T. sp. Neobat 4	MW618897	Alves et al. 2021
LBT 6874		Carollia perspicillata	Guapiaçu Ecological Reserve				Negative			T. sp. Neobat 4	MW618898	Alves et al. 2021
LBT 6888		Carollia perspicillata	Guapiaçu Ecological Reserve				Negative			T. sp. Neobat 4	OP104280	present data
LBT 7126		Carollia perspicillata	Guapiaçu Ecological Reserve				Negative			T. sp. Neobat 4	MW618901	Alves et al. 2021
LBT 7133		Platyrrhinus recifinus	Guapiaçu Ecological Reserve				Negative			T. sp. Neobat 4	OP104281	present data
LBT 7136		Carollia perspicillata	Guapiaçu Ecological Reserve				Negative			T. sp. Neobat 4	OP104282	present data
LBT 7457		Carollia perspicillata	Guapiaçu Ecological Reserve				Negative			T. sp. Neobat 4	MW618904	Alves et al. 2021
LBT 7560		Carollia perspicillata	Guapiaçu Ecological Reserve				Negative			T. sp. Neobat 4	MW618906	Alves et al. 2021
LBT 7564		Carollia perspicillata	Guapiaçu Ecological Reserve				Negative			T. sp. Neobat 4	OP104283	present data
LBT 7565		Carollia perspicillata	Guapiaçu Ecological Reserve				Negative			T. sp. Neobat 4	MW618907	Alves et al. 2021
LBT 7569		Carollia perspicillata	Guapiaçu Ecological Reserve				Negative			T. sp. Neobat 4	MW618908	Alves et al. 2021
LBT 7571		Carollia perspicillata	Guapiaçu Ecological Reserve				Negative			T. sp. Neobat 4	OP104284	present data
LBT 7572		Carollia perspicillata	Guapiaçu Ecological Reserve				Negative			T. sp. Neobat 4	MW618909	Alves et al. 2021
LBT 7575		Carollia perspicillata	Guapiaçu Ecological Reserve				Negative			T. sp. Neobat 4	OP104285	present data
LBT 7586		Carollia perspicillata	Guapiaçu Ecological Reserve				Negative			T. sp. Neobat 4	MW618911	Alves et al. 2021
EM 53		Carollia perspicillata	Guaribas Biological Reserve				Negative			T. sp. Neobat 4	MW618880	Alves et al. 2021
EM 58		Carollia perspicillata	Guaribas Biological Reserve				Negative			T. sp. Neobat 4	MW618881	Alves et al. 2021
EM 62		Carollia perspicillata	Guaribas Biological Reserve				Negative			T. sp. Neobat 4	MW618882	Alves et al. 2021
EM 71		Carollia perspicillata	Guaribas Biological Reserve				Negative			T. sp. Neobat 4	MW618884	Alves et al. 2021
EM 707		Carollia perspicillata	Guaribas Biological Reserve				Negative			T. sp. Neobat 4	MW618887	Alves et al. 2021
EM 728		Carollia perspicillata	Guaribas Biological Reserve				Negative			T. sp. Neobat 4	OP104286	present data
EM 735		Carollia perspicillata	Guaribas Biological Reserve				Negative			T. sp. Neobat 4	OP104287	present data
LBT 6580		Carollia brevicauda	Seringal Cachoeira				Negative			T. sp. Neobat 4	MW618914	Alves et al. 2021
LBT 6588		Carollia perspicillata	Seringal Cachoeira				Negative			T. sp. Neobat 4	MW618915	Alves et al. 2021
LBT 7111		Glossophaga soricina	Seringal Cachoeira				Negative			T. sp. Neobat 4	OP104288	present data
LBT 6972		Carollia perspicillata	Fiocruz Atlantic Forest Biological Station				Negative			T. sp. Neobat 4	OP104289	present data
LBT 6978		Carollia perspicillata	Fiocruz Atlantic Forest Biological Station				Negative			T. sp. Neobat 4	OP104290	present data
LBT 7478		Carollia perspicillata	Fiocruz Atlantic Forest Biological Station				Negative			T. sp. Neobat 4	OP104291	present data
LBT 7480		Carollia perspicillata	Fiocruz Atlantic Forest Biological Station				Negative			T. sp. Neobat 4	OP104292	present data
LBT 7485		Carollia perspicillata	Fiocruz Atlantic Forest Biological Station				Negative			T. sp. Neobat 4	OP104293	present data
LBT 7494		Carollia perspicillata	Fiocruz Atlantic Forest Biological Station				Negative			T. sp. Neobat 4	OP104294	present data
LBT 7657		Carollia perspicillata	Fiocruz Atlantic Forest Biological Station				Negative			T. sp. Neobat 4	OP104295	present data
LBT 7658		Carollia perspicillata	Fiocruz Atlantic Forest Biological Station				Negative			T. sp. Neobat 4	OP104296	present data
LBT 7662		Carollia perspicillata	Fiocruz Atlantic Forest Biological Station				Negative			T. sp. Neobat 4	OP104297	present data
LBT 9049		Carollia perspicillata	Fiocruz Atlantic Forest Biological Station				Negative			T. sp. Neobat 4	OP104298	present data
LBT 10099		Anoura caudifer	Fiocruz Atlantic Forest Biological Station				Negative			T. sp. Neobat 4	OP104299	present data
LBT 12210		Carollia perspicillata	Conceição dos Ouros				Negative			T. sp. Neobat 4	OP104300	present data
LBT 7109		Artibeus cinereus	Seringal Cachoeira				Negative			T. sp. Neobat 5	MW618923	Alves et al. 2021
LBT 11539		Myotis ruber	Campos Gerais National Park				Negative			TcBat	OP104301	present data
RM 885		Sturnira lilium	Guapiaçu Ecological Reserve				Negative			TcI	MW618893	Alves et al. 2021
EM 699		Platyrrhinus lineatus	Guaribas Biological Reserve				Negative			TcI	MH411643	Rodrigues et al. 2019
EM 715		Glossophaga soricina	Guaribas Biological Reserve				Negative			TcI	MH411644	Rodrigues et al. 2019
EM 783		Desmodus rotundus	Guaribas Biological Reserve				Negative			TcI	MH411645	Rodrigues et al. 2019
LBT 6977		Phyllostomus hastatus	Fiocruz Atlantic Forest Biological Station				Negative			TcI	OP104302	present data
EM 693		Carollia perspicillata	Guaribas Biological Reserve				Negative			TcIII	MH411642	Rodrigues et al. 2019
EM 712		Artibeus lituratus	Guaribas Biological Reserve				Negative			TcIII	MH558661	Rodrigues et al. 2019
LBT 10872	820	Artibeus lituratus	Fiocruz Atlantic Forest Biological Station	C. mellificae	OP104252	present data	C. mellificae (isolate)	MN879777/MN913353	Dario et al. 2021	Negative
LBT 7668		Carollia perspicillata	Fiocruz Atlantic Forest Biological Station				TcIV (sediment)	MH469962	Rangel et al. 2019	T. sp. Neobat 4	OP104303	present data
RM 871	630	Carollia perspicillata	Guapiaçu Ecological Reserve				T. dionisii (isolate)	ON885746	present data	Negative
LBT 7149		Anoura geoffroyi	Guapiaçu Ecological Reserve				T. dionisii (sediment)	MH469960/MH469961	Rangel et al. 2019	Negative
LBT 6973	644	Desmodus rotundus	Fiocruz Atlantic Forest Biological Station				T. dionisii (isolate)	MH469944/MH469945	Rangel et al. 2019	Negative
LBT 9046	745	Tonatia bidens	Fiocruz Atlantic Forest Biological Station				T. dionisii (isolate)	MN385682	present data	Negative
LBT 12251	907	Glossophaga soricina	Conceição dos Ouros	T. dionisii	OP104253	present data	T. dionisii (isolate)	MT994573*	present data	Negative
LBT 6875	638	Sturnira lilium	Guapiaçu Ecological Reserve				T. dionisii (isolate)	MH469939	Rangel et al. 2019	T. dionisii	MH411103	Rodrigues et al. 2019
LBT 7559	708	Sturnira lilium	Guapiaçu Ecological Reserve				T. dionisii (isolate)	MH469951/MH469952	Rangel et al. 2019	T. dionisii	MW618905	Alves et al. 2021
EM 703	612	Carollia perspicillata	Guaribas Biological Reserve				T. dionisii (isolate)	ON885745	present data	T. dionisii	MW618886	Alves et al. 2021
LBT 11182	842/858	Sturnira lilium	Palmas Grasslands Wildlife Refuge	T. dionisii	OP104254	present data	T. dionisii (isolate)	ON885751/ON885752	present data	T. dionisii	OP104304	present data
LBT 6969	643	Sturnira lilium	Fiocruz Atlantic Forest Biological Station				T. dionisii (isolate)	MH469943	Rangel et al. 2019	T. dionisii	OP104305	present data
LBT 9045	742	Myotis nigricans	Fiocruz Atlantic Forest Biological Station				T. dionisii (isolate)	MN385679	present data	T. dionisii	OP104306	present data
LBT 10875	823/824	Sturnira lilium	Fiocruz Atlantic Forest Biological Station	T. dionisii	OP104255/OP104256	present data	T. dionisii (isolate)	ON885747/ON885748	present data	T. dionisii	OP104307	present data
LBT 11753	881	Sturnira lilium	Conceição dos Ouros	T. dionisii	OP104257	present data	T. dionisii (isolate)		present data	T. dionisii	OP104308	present data
LBT 12209	904	Carollia perspicillata	Conceição dos Ouros	T. dionisii	OP104258	present data	T. dionisii (isolate)	MT994570*	present data	T. dionisii	OP104309	present data
LBT 6889	639	Desmodus rotundus	Guapiaçu Ecological Reserve				T. dionisii (isolate)	MH469940	Rangel et al. 2019	T. sp. Neobat 1	OP104310	present data
LBT 7137		Carollia perspicillata	Guapiaçu Ecological Reserve				T. dionisii (sediment)	MH469958	Rangel et al. 2019	T. sp. Neobat 4	OP104311	present data
LBT 7455	698	Carollia perspicillata	Guapiaçu Ecological Reserve				T. dionisii (isolate)	MH469948	Rangel et al. 2019	T. sp. Neobat 4	MW618903	Alves et al. 2021
LBT 11650	878	Carollia perspicillata	Conceição dos Ouros	T. dionisii	OP104259	present data	T. dionisii (isolate)	ON885754*	present data	T. sp. Neobat 4	OP104312	present data
LBT 12239	908	Anoura caudifer	Conceição dos Ouros	T. dionisii	OP104260	present data	T. dionisii (isolate)	MT994574*	present data	T. sp. Neobat 4	OP104261	present data
LBT 7128		Sturnira lilium	Guapiaçu Ecological Reserve				TcI (sediment)		Rangel et al. 2019	Negative
LBT 7078	670	Carollia brevicauda	Seringal Cachoeira				TcI (sediment)	KY649139	dos Santos et al. 2017	Negative
LBT 7079	696	Carollia perspicillata	Seringal Cachoeira				TcI (sediment)	KY649153	dos Santos et al. 2017	Negative
LBT 7080	657	Carollia perspicillata	Seringal Cachoeira				TcI (sediment)	KY649129	dos Santos et al. 2017	Negative
LBT 7084	660	Vampyressa thyone	Seringal Cachoeira				TcI (sediment)	not given	dos Santos et al. 2017	Negative
LBT 7086	677	Trachops cirrhosus	Seringal Cachoeira				TcI (sediment)	KY649143	dos Santos et al. 2017	Negative
LBT 7087	676	Carollia perspicillata	Seringal Cachoeira				TcI (sediment)	not given	dos Santos et al. 2017	Negative
LBT 7089	663	Carollia benkeithi	Seringal Cachoeira				TcI (sediment)	KY649132	dos Santos et al. 2017	Negative
LBT 7090	664	Carollia perspicillata	Seringal Cachoeira				TcI (sediment)	KY649133	dos Santos et al. 2017	Negative
LBT 7091	686	Tonatia maresi	Seringal Cachoeira				TcI (sediment)	KY649148	dos Santos et al. 2017	Negative
LBT 7092	665	Artibeus lituratus	Seringal Cachoeira				TcI (sediment)	KY649134	dos Santos et al. 2017	Negative
LBT 7093	691	Artibeus obscurus	Seringal Cachoeira				TcI (sediment)	KY753877	dos Santos et al. 2017	Negative
LBT 7094	666	Carollia perspicillata	Seringal Cachoeira				TcI (sediment)	KY649135	dos Santos et al. 2017	Negative
LBT 7099	687	Anoura caudifer	Seringal Cachoeira				TcI (sediment)	KY649149	dos Santos et al. 2017	Negative
LBT 7100	668	Phyllostomus discolor	Seringal Cachoeira				TcI (sediment)	KY649137	dos Santos et al. 2017	Negative
LBT 7102	669	Artibeus lituratus	Seringal Cachoeira				TcI (sediment)	KY649138	dos Santos et al. 2017	Negative
LBT 7105	678	Artibeus cinereus	Seringal Cachoeira				TcI (sediment)	KY649144	dos Santos et al. 2017	Negative
LBT 7108	689	Artibeus planirostris	Seringal Cachoeira				TcI (sediment)	KY649150	dos Santos et al. 2017	Negative
LBT 7110	680	Lasiurus blossevillii	Seringal Cachoeira				TcI (sediment)	KY649145	dos Santos et al. 2017	Negative
LBT 10840	831/832	Tonatia bidens	Fiocruz Atlantic Forest Biological Station	T. dionisii	OP104265	present data	T. dionisii (isolate)	ON885749/ON885750	present data	Negative
LBT 7118		Desmodus rotundus	Guapiaçu Ecological Reserve				T. sp. Neobat 1 (sediment)	MH469955/MH469956	Rangel et al. 2019	Negative
LBT 7123		Desmodus rotundus	Guapiaçu Ecological Reserve				T. sp. Neobat 1 (sediment)	MH469957	Rangel et al. 2019	Negative
LBT 6890		Carollia perspicillata	Guapiaçu Ecological Reserve				T. sp. Neobat 4 (sediment)	MH469953	Rangel et al. 2019	Negative
LBT 12200	905	Myotis riparius	Conceição dos Ouros	TcBat	OP104262	present data	TcBat (isolate)	MT994571*	present data	Negative
LBT 12228	906	Myotis ruber	Conceição dos Ouros	TcBat	OP104263	present data	TcBat (isolate)	MT994572*	present data	TcBat	OP104313	present data
LBT 7106	679	Phyllostomus hastatus	Seringal Cachoeira				T. c. marinkellei (isolate)	KY689842	dos Santos et al. 2017	T. c. marinkellei	MW618922	Alves et al. 2021
LBT 7113	673	Phyllostomus discolor	Seringal Cachoeira				T. c. marinkellei (isolate)	KY689841	dos Santos et al. 2017	T. c. marinkellei	MW618924	Alves et al. 2021
EM 74	572	Phyllostomus discolor	Guaribas Biological Reserve				TcI (isolate)	ON885744	present data	T. c. marinkellei	OP104314	present data
LBT 7082	697	Carollia perspicillata	Seringal Cachoeira				TcI (isolate)	KY649154	dos Santos et al. 2017	T. c. marinkellei	MW618917	Alves et al. 2021
LBT 7104	674	Carollia perspicillata	Seringal Cachoeira				TcI (isolate)	KY649142	dos Santos et al. 2017	T. c. marinkellei	MW618921	Alves et al. 2021
LBT 7097	671	Phyllostomus discolor	Seringal Cachoeira				TcI (isolate)	KY649140	dos Santos et al. 2017	T. c. marinkellei / T. sp. Neobat 1	OP104315 / OP104316	present data
LBT 7081	658	Carollia perspicillata	Seringal Cachoeira				TcI (isolate)	KY649130	dos Santos et al. 2017	T. sp. Neobat 4	MW618916	Alves et al. 2021
LBT 7085	661	Carollia perspicillata	Seringal Cachoeira				TcI (isolate)	KY649131	dos Santos et al. 2017	T. sp. Neobat 4	OP104317	present data
LBT 7088	662	Carollia perspicillata	Seringal Cachoeira				TcI (isolate)	not given	dos Santos et al. 2017	T. sp. Neobat 4	MW618918	Alves et al. 2021
LBT 7095	667	Carollia perspicillata	Seringal Cachoeira				TcI (isolate)	KY649136	dos Santos et al. 2017	T. sp. Neobat 4	MW618919	Alves et al. 2021
LBT 7101	690	Carollia perspicillata	Seringal Cachoeira				TcI (isolate)	KY649151	dos Santos et al. 2017	T. sp. Neobat 4	MW618920	Alves et al. 2021
EM 38	571	Artibeus planirostris	Guaribas Biological Reserve				TcI (isolate)	ON885743	present data	TcBat	MW618877	Alves et al. 2021
LBT 11738	879	Sturnira lilium	Conceição dos Ouros	T. dionisii	OP104264	present data	TcII or TcVI (isolate)	ON885755*	present data	T. dionisii	OP104318	present data
LBT 6967	645	Artibeus lituratus	Fiocruz Atlantic Forest Biological Station				TcIII (isolate)/T. dionisii (sediment)	MH469946/MH469954	Rangel et al. 2019	T. sp. Neobat 3	OP104319	present data
LBT 7148	693	Sturnira lilium	Guapiaçu Ecological Reserve				T. dionisii (isolate)/TcI (sediment)	MH469947/MH469959	Rangel et al. 2019	T. dionisii	MW618902	Alves et al. 2021
