# Supplementary material for: Old Methods, New Insights: Reviewing Concepts on the Ecology of Trypanosomatids and Bodo sp. by Improving Conventional Diagnostic Tools
Source: Pathogens. 2023 Jan 2;12(1):71. doi: 10.3390/pathogens12010071 (PMC9864408; doi:10.3390/pathogens12010071)
Supplement: Supplementary file 1 [file pathogens-12-00071-s001.zip › Table S2.xls]

## Sheet: MatrixOutput
Table S2. Eubodonida pairwise distance matrix for SSU rDNA sequences. The number of base substitutions per site from between sequences are shown. Analyses were conducted using the Tamura-Nei model. The rate variation among sites was modeled with a gamma distribution (shape parameter = 4). The analysis involved 50 nucleotide sequences. All positions with less than 95% site coverage were eliminated…
LBT_10097
AY490230_Bodo_saltans	0.0531673
Bodo_saltans31	0.0577372	0.00813954
Bodo_saltans32	0.0707946	0.0484793	0.0444235
AY490222_Bodo_saltans	0.0707946	0.0484793	0.0444235	0
AY490233_Bodo_saltans	0.0785916	0.0423483	0.0467314	0.0686601	0.0686601
MH614643_Bodo_saltans	0.0908745	0.053688	0.0581808	0.0780043	0.0780043	0.0228055
KX431511_Bodo_saltans_IOW92	0.0908745	0.053688	0.0581808	0.0780043	0.0780043	0.0228055	0
DQ207571_Bodo_saltans_HFCC14	0.0908745	0.053688	0.0581808	0.0780043	0.0780043	0.0228055	0	0
AB585965_Bodo_sp._TGS2	0.0783327	0.0585973	0.0632386	0.0618686	0.0618686	0.0311198	0.0354327	0.0354327	0.0354327
AY028452_Bodo_saltans	0.0783327	0.0585973	0.0632386	0.0618686	0.0618686	0.0311198	0.0354327	0.0354327	0.0354327	0
AF208889_Bodo_saltans_Konstanz	0.0783327	0.0585973	0.0632386	0.0618686	0.0618686	0.0311198	0.0354327	0.0354327	0.0354327	0	0
AY998648_Bodo_saltans_SCCAP_BS364	0.0807944	0.0636461	0.0638648	0.06421	0.06421	0.0355621	0.0354426	0.0354426	0.0354426	0.00810399	0.00810399	0.00810399
AY490234_Bodo_saltans	0.0806407	0.0632375	0.0679478	0.0641165	0.0641165	0.0399213	0.039792	0.039792	0.039792	0.0122341	0.0122341	0.0122341	0.0122141
DQ207574_Bodo_saltans_HFCC311	0.0803569	0.0652072	0.0698801	0.0787025	0.0787025	0.0533345	0.0486831	0.0486831	0.0486831	0.0399202	0.0399202	0.0399202	0.037665	0.0466449
AY028449_Bodo_sp._ATCC_50149	0.0803569	0.0652072	0.0698801	0.0787025	0.0787025	0.0533345	0.0486831	0.0486831	0.0486831	0.0399202	0.0399202	0.0399202	0.037665	0.0466449	0
AY230089_Bodo_sp._CAM23	0.0803569	0.0652072	0.0698801	0.0787025	0.0787025	0.0533345	0.0486831	0.0486831	0.0486831	0.0399202	0.0399202	0.0399202	0.037665	0.0466449	0	0
DQ207572_Bodo_saltans_HFCC309	0.0642552	0.0313716	0.0273958	0.037675	0.037675	0.0531943	0.0598994	0.0598994	0.0598994	0.0624498	0.0624498	0.0624498	0.0673594	0.0671023	0.0740123	0.0740123	0.0740123
JF693632_Bodo_saltans	0.075568	0.0490073	0.0450099	0.0554524	0.0554524	0.071592	0.0836766	0.0836766	0.0836766	0.0813041	0.0813041	0.0813041	0.086501	0.0787622	0.0829819	0.0829819	0.0829819	0.0294213
AY028451_Bodo_edax	0.075568	0.0490073	0.0450099	0.0554524	0.0554524	0.071592	0.0836766	0.0836766	0.0836766	0.0813041	0.0813041	0.0813041	0.086501	0.0787622	0.0829819	0.0829819	0.0829819	0.0294213	0
AY490227_Bodo_saltans_JC02	0.0759044	0.049225	0.0452128	0.0556982	0.0556982	0.0719192	0.0840693	0.0840693	0.0840693	0.0816787	0.0816787	0.0816787	0.0869092	0.0791219	0.0833604	0.0833604	0.0833604	0.0295497	0	0
AY753973_Uncultured_eukaryote_clone_L13.2	0.0778144	0.051162	0.047163	0.0576397	0.0576397	0.0738231	0.0859433	0.0859433	0.0859433	0.0835522	0.0835522	0.0835522	0.0887652	0.0810034	0.0852449	0.0852449	0.0852449	0.0315143	0.00201183	0.00201183	0.00201996
AY753974_Uncultured_eukaryote_clone_L13.5	0.0758953	0.0515995	0.0475993	0.0556897	0.0556897	0.0744202	0.0843984	0.0843984	0.0843984	0.0816627	0.0816627	0.0816627	0.0868858	0.0791082	0.083346	0.083346	0.083346	0.0318193	0.00202673	0.00202673	0.00203501	0.00405195
AY753980_Uncultured_eukaryote_clone_L15.4	0.0733032	0.0491189	0.0451141	0.0555777	0.0555777	0.0717599	0.0838794	0.0838794	0.0838794	0.0814974	0.0814974	0.0814974	0.086713	0.078947	0.0806593	0.0806593	0.0806593	0.029487	4.44089e-16	4.44089e-16	0	0.00201589	0.00203087
AY490226_Bodo_saltans	0.075568	0.0490073	0.0450099	0.0554524	0.0554524	0.071592	0.0836766	0.0836766	0.0836766	0.0813041	0.0813041	0.0813041	0.086501	0.0787622	0.0829819	0.0829819	0.0829819	0.0294213	0	0	0	0.00201183	0.00202673	4.44089e-16
AY753984_Uncultured_eukaryote_clone_L16.10	0.0823676	0.0672945	0.0697584	0.0663437	0.0663437	0.0804503	0.0900424	0.0900424	0.0900424	0.0776367	0.0776367	0.0776367	0.0825346	0.0752328	0.0823736	0.0823736	0.0823736	0.0509768	0.0353594	0.0353594	0.03551	0.0374834	0.035507	0.0354353	0.0353594
DQ207575_Bodo_saltans_HFCC323	0.106397	0.0997032	0.102462	0.106133	0.106133	0.108762	0.111514	0.111514	0.111514	0.0988299	0.0988299	0.0988299	0.106343	0.0986537	0.0984511	0.0984511	0.0984511	0.0895855	0.082134	0.082134	0.0824984	0.0844097	0.0824907	0.0823189	0.082134	0.0571651
DQ207573_Bodo_saltans_HFCC310	0.106397	0.0997032	0.102462	0.106133	0.106133	0.108762	0.111514	0.111514	0.111514	0.0988299	0.0988299	0.0988299	0.106343	0.0986537	0.0984511	0.0984511	0.0984511	0.0895855	0.082134	0.082134	0.0824984	0.0844097	0.0824907	0.0823189	0.082134	0.0571651	0
KT072103_Uncultured_eukaryote_clone_SLV_3GJ1_17	0.109017	0.10236	0.105137	0.108735	0.108735	0.111419	0.114217	0.114217	0.114217	0.101387	0.101387	0.101387	0.108976	0.101179	0.100977	0.100977	0.100977	0.0921272	0.084582	0.084582	0.0849604	0.086864	0.0849505	0.0847742	0.084582	0.0594873	0.00201846	0.00201846
AY753982_Uncultured_eukaryote_clone_L16.16	0.106397	0.0997032	0.102462	0.106133	0.106133	0.108762	0.111514	0.111514	0.111514	0.0988299	0.0988299	0.0988299	0.106343	0.0986537	0.0984511	0.0984511	0.0984511	0.0895855	0.082134	0.082134	0.0824984	0.0844097	0.0824907	0.0823189	0.082134	0.0571651	0	0	0.00201846
AY753983_Uncultured_eukaryote_clone_L16.17_18S	0.109276	0.108056	0.110877	0.106379	0.106379	0.117132	0.109102	0.109102	0.109102	0.101624	0.101624	0.101624	0.103981	0.0963728	0.103776	0.103776	0.103776	0.0923429	0.0897796	0.0897796	0.0901889	0.0920803	0.0901744	0.0899886	0.0897796	0.0643599	0.0061319	0.0061319	0.0082194	0.0061319
JN542577_Uncultured_kinetoplastid_clone_Kryos_IF_A3	0.0780651	0.0561463	0.0521211	0.0582866	0.0582866	0.0644273	0.0737592	0.0737592	0.0737592	0.0691871	0.0691871	0.0691871	0.074038	0.0739114	0.0762249	0.0762249	0.0762249	0.0451749	0.058583	0.058583	0.0588501	0.0607581	0.0613213	0.0562666	0.058583	0.0768839	0.104623	0.104623	0.107312	0.104623	0.107576
MF000702_Bodo_saltans_Is82	0.0780651	0.0561463	0.0521211	0.0582866	0.0582866	0.0644273	0.0737592	0.0737592	0.0737592	0.0691871	0.0691871	0.0691871	0.074038	0.0739114	0.0762249	0.0762249	0.0762249	0.0451749	0.058583	0.058583	0.0588501	0.0607581	0.0613213	0.0562666	0.058583	0.0768839	0.104623	0.104623	0.107312	0.104623	0.107576	8.88178e-16
AY490224_Bodo_saltans	0.0803215	0.0583267	0.0543013	0.0604891	0.0604891	0.0666442	0.0760077	0.0760077	0.0760077	0.0714035	0.0714035	0.0714035	0.0762749	0.0761416	0.0784782	0.0784782	0.0784782	0.0473198	0.0607713	0.0607713	0.0610486	0.0629548	0.063528	0.0584515	0.0607713	0.0791448	0.106991	0.106991	0.10969	0.106991	0.10996	0.00201183	0.00201183
MF962814_Bodo_saltans_NG	0.0778676	0.0558991	0.0518601	0.062639	0.062639	0.0642325	0.0785146	0.0785146	0.0785146	0.0738409	0.0738409	0.0738409	0.0787818	0.0786087	0.0759769	0.0759769	0.0759769	0.0475475	0.0561347	0.0561347	0.0563875	0.058301	0.0588247	0.0538471	0.0561347	0.0742957	0.0996361	0.0996361	0.102283	0.0996361	0.107957	0.00605854	0.00605854	0.00808827
JN542569_Uncultured_kinetoplastid_clone_Urania_B_B5	0.0801735	0.0580701	0.0539952	0.0648134	0.0648134	0.0664375	0.0807487	0.0807487	0.0807487	0.0761436	0.0761436	0.0761436	0.0810647	0.0809367	0.0782295	0.0782295	0.0782295	0.0496744	0.0583178	0.0583178	0.0585795	0.0604903	0.0610175	0.0560347	0.0583178	0.0765125	0.101934	0.101934	0.104581	0.101934	0.110259	0.00810154	0.00810154	0.0101362	0.0020179
JN542579_Uncultured_kinetoplastid_clone_Discovery_IF_R_B	0.0853217	0.0632714	0.0592746	0.0654517	0.0654517	0.0740577	0.0836367	0.0836367	0.0836367	0.0788173	0.0788173	0.0788173	0.0839051	0.0836472	0.0861719	0.0861719	0.0861719	0.0521733	0.0657752	0.0657752	0.066081	0.0679722	0.068619	0.0634081	0.0657752	0.0843764	0.115218	0.115218	0.118027	0.115218	0.118329	0.00814834	0.00814834	0.0101842	0.0143073	0.0163552
AY753979_Uncultured_eukaryote_clone_L11.5	0.0780651	0.0561463	0.0521211	0.0582866	0.0582866	0.0644273	0.0737592	0.0737592	0.0737592	0.0691871	0.0691871	0.0691871	0.074038	0.0739114	0.0762249	0.0762249	0.0762249	0.0451749	0.058583	0.058583	0.0588501	0.0607581	0.0613213	0.0562666	0.058583	0.0768839	0.104623	0.104623	0.107312	0.104623	0.107576	8.88178e-16	8.88178e-16	0.00201183	0.00605854	0.00810154	0.00814834
AY490229_Bodo_saltans_JC18	0.0756262	0.048986	0.0449228	0.0556186	0.0556186	0.0573107	0.071299	0.071299	0.071299	0.0667878	0.0667878	0.0667878	0.071575	0.0714835	0.073745	0.073745	0.073745	0.0406666	0.0491998	0.0491998	0.0494174	0.0513452	0.0517937	0.049312	0.0491998	0.0670875	0.0921338	0.0921338	0.0947078	0.0921338	0.100204	0.0164253	0.0164253	0.0184857	0.0102383	0.0122611	0.0250017	0.0164253
AY753978_Uncultured_eukaryote_clone_L6.7	0.0836687	0.0514367	0.0431737	0.0741975	0.0741975	0.0741845	0.0786207	0.0786207	0.0786207	0.0813042	0.0813042	0.0813042	0.0820122	0.0810177	0.0881212	0.0881212	0.0881212	0.056473	0.0700914	0.0700914	0.0704195	0.0723154	0.0729703	0.070262	0.0700914	0.0834345	0.103994	0.103994	0.106625	0.103994	0.10688	0.0699289	0.0699289	0.0721657	0.0747179	0.0768947	0.0799385	0.0699289	0.062486
AY753977_Uncultured_eukaryote_clone_L6.5	0.0863042	0.0490644	0.0408029	0.0717057	0.0717057	0.0793368	0.0837919	0.0837919	0.0837919	0.0865205	0.0865205	0.0865205	0.0873586	0.0861634	0.0907571	0.0907571	0.0907571	0.0564891	0.0701118	0.0701118	0.0704405	0.0723361	0.0729937	0.0702824	0.0701118	0.0886882	0.116799	0.116799	0.119555	0.116799	0.119853	0.0556932	0.0556932	0.0578784	0.0602954	0.0624602	0.0652292	0.0556932	0.0624981	0.0333522
AY490223_Bodo_saltans_PP5	0.0757973	0.0484858	0.0444162	0.0688738	0.0688738	0.0760058	0.0830215	0.0830215	0.0830215	0.0833676	0.0833676	0.0833676	0.0884588	0.0831866	0.0960287	0.0960287	0.0960287	0.0508507	0.0642579	0.0642579	0.0623209	0.0664697	0.0669605	0.064404	0.0642579	0.0922008	0.121494	0.121494	0.12424	0.121494	0.124546	0.0618543	0.0618543	0.0640607	0.066441	0.0686691	0.0688563	0.0618543	0.0666388	0.0531496	0.0395126
AY490228_Bodo_saltans_JC03	0.0919227	0.0661423	0.0619821	0.084871	0.084871	0.0847959	0.0969805	0.0969805	0.0969805	0.0972805	0.0972805	0.0972805	0.1025	0.0970912	0.110283	0.110283	0.110283	0.0661569	0.0823364	0.0823364	0.0804095	0.08462	0.0851708	0.0825237	0.0823364	0.111111	0.141377	0.141377	0.144184	0.141377	0.14454	0.0872773	0.0872773	0.0895794	0.092099	0.0944186	0.0946609	0.0872773	0.0847988	0.0708816	0.0638102	0.0246571
HE655346_Uncultured_kinetoplastid_clone_PC11.E9_MdA_1	0.0867799	0.0664839	0.0711956	0.0730199	0.0730199	0.075275	0.0896602	0.0896602	0.0896602	0.0823721	0.0823721	0.0823721	0.0872774	0.087146	0.0846188	0.0846188	0.0846188	0.0640396	0.0755222	0.0755222	0.0758576	0.0777782	0.0783019	0.0734307	0.0755222	0.0849796	0.0821015	0.0821015	0.0845334	0.0821015	0.0871939	0.0638476	0.0638476	0.0660683	0.0660487	0.0683504	0.0731221	0.0638476	0.0593275	0.0777852	0.0869289	0.0802745	0.101318
AY753971_Uncultured_eukaryote_clone_L5.5	0.126107	0.120217	0.118535	0.129153	0.129153	0.137273	0.151019	0.151019	0.151019	0.136472	0.136472	0.136472	0.142233	0.141752	0.135633	0.135633	0.135633	0.117938	0.117383	0.117383	0.117952	0.119783	0.117915	0.1149	0.117383	0.127155	0.103901	0.103901	0.106507	0.103901	0.10941	0.119013	0.119013	0.121455	0.11661	0.118936	0.12984	0.119013	0.114218	0.117274	0.135657	0.137544	0.15492	0.103086
AF208887_Bodo_saltans_Petersburg	0.0779427	0.050384	0.0463859	0.0638688	0.0638688	0.073528	0.0708818	0.0708818	0.0708818	0.0781814	0.0781814	0.0781814	0.0834887	0.0830878	0.0827968	0.0827968	0.0827968	0.0252038	0.0523213	0.0523213	0.0525616	0.0545229	0.0528077	0.0524445	0.0523213	0.0656289	0.103824	0.103824	0.106538	0.103824	0.106801	0.0621861	0.0621861	0.0644268	0.0669985	0.0691905	0.0696139	0.0621861	0.0571624	0.0643611	0.0618366	0.0587619	0.0745804	0.08418	0.128181
AF208884_Bodo_uncinatus	0.0702057	0.0481867	0.0442311	0.0474072	0.0474072	0.063591	0.0731035	0.0731035	0.0731035	0.0656516	0.0656516	0.0656516	0.0706736	0.070396	0.0774616	0.0774616	0.0774616	0.0278545	0.0317086	0.0317086	0.0318465	0.0338456	0.0341221	0.0317786	0.0317086	0.0424364	0.096232	0.096232	0.098892	0.096232	0.0991334	0.0456339	0.0456339	0.0478127	0.0523951	0.0545701	0.0527101	0.0456339	0.0453926	0.0550576	0.0525879	0.0564408	0.07952	0.069701	0.122387	0.0369617
AY490225_Bodonidae_sp._river_Thames	0.192955	0.177273	0.172928	0.183498	0.183498	0.170618	0.187455	0.187455	0.187455	0.17646	0.17646	0.17646	0.187793	0.182123	0.190149	0.190149	0.190149	0.171647	0.176938	0.176938	0.174829	0.1796	0.180812	0.177388	0.176938	0.179916	0.182918	0.182918	0.186006	0.182918	0.189642	0.191446	0.191446	0.194203	0.191443	0.194175	0.201074	0.191446	0.176659	0.164458	0.180748	0.178201	0.193965	0.152312	0.182615	0.17533	0.166234
AY490219_Bodonidae_sp._Jockey_thermal_pool	0.186197	0.170542	0.166218	0.176745	0.176745	0.166686	0.183607	0.183607	0.183607	0.172566	0.172566	0.172566	0.183967	0.178246	0.186294	0.186294	0.186294	0.164939	0.170211	0.170211	0.16807	0.172861	0.174057	0.170647	0.170211	0.173164	0.176176	0.176176	0.179267	0.176176	0.182891	0.184671	0.184671	0.187417	0.184655	0.187361	0.194306	0.184671	0.169874	0.15781	0.174035	0.171524	0.187148	0.145624	0.169576	0.16853	0.159446	0.0145306
GU290113_Uncultured_eukaryote_clone_TKR07M.129	0.194989	0.172651	0.176052	0.187909	0.187909	0.181582	0.19684	0.19684	0.19684	0.184403	0.184403	0.184403	0.191024	0.183817	0.195156	0.195156	0.195156	0.172174	0.180427	0.180427	0.178633	0.18307	0.179003	0.180894	0.180427	0.176326	0.180759	0.180759	0.183833	0.180759	0.190646	0.191187	0.191187	0.193922	0.190647	0.193223	0.201139	0.191187	0.186979	0.19448	0.202005	0.20404	0.208916	0.204254	0.19043	0.167921	0.188598	0.220134	0.206327
